# Supplementary material for: Multiple Models of European Marine Fish Stocks: Regional Winners and Losers in a Future Climate
Source: Glob Chang Biol. 2025 Apr 3;31(4):e70149. doi: 10.1111/gcb.70149 (PMC11966357; doi:10.1111/gcb.70149)
Supplement: Supplementary file 1 — Data S1. [file GCB-31-e70149-s001.zip]

Archive with 3 entries (3 files):
- gcb70149-sup-0002-TableS3.docx
- gcb70149-sup-0003-TableS4.xlsx
- gcb70149-sup-0001-Supinfo.docx
