# Supplementary material for: Multiple Models of European Marine Fish Stocks: Regional Winners and Losers in a Future Climate
Source: Glob Chang Biol. 2025 Apr 3;31(4):e70149. doi: 10.1111/gcb.70149 (PMC11966357; doi:10.1111/gcb.70149)
Supplement: Supplementary file 1 — Data S1. [file GCB-31-e70149-s001.zip › gcb70149-sup-0003-TableS4.xlsx]

## Sheet: Sheet1
	Confidence	RCP4.5 changes by mid century (2050)							RCP8.5 changes by end of the century (2100)
		NoBA	BalS	NS	NEA	BoB	WMed	AS	NoBA	BalS	NS	NEA	BoB	WMed	AS
SST (increase in ˚C)	-	1	1	0.8	0.7	0.5	1	1.5	4	2.7	2.5	2	1.5	3	3
Primary production (%)	-	0	-10	-10	-10	-10	20	10	0	30	-13	-30	-30	30	30
Capelin	**	5	x	x	x	x	x	x	5	x	x	x	x	x	x
Norwegian herring	**	-60	x	x	x	x	x	x	-60	x	x	x	x	x	x
Sprat	**	x	2	x	x	x	x	x	x	-0.6	x	x	x	x	x
Cod	** (NoBa) ** (BalS) *** (NS)	-23	-1	-10	x	x	x	x	-23	7.7	-30	x	x	x	x
Saithe	**	x	x	-15	x	x	x	x	x	x	-40	x	x	x	x
Herring	**	x	-2	-30	-30	10	x	x	x	3.8	-80	-80	-80	x	x
Atlantic horse mackerel	**	x	x	1	5	10	-10	-20	x	x	-10	25	-25	-50	-50
Mackerel	**	x	x	-20	-10	10	-20	-30	x	x	-50	-25	-50	-80	-100
Sardine	**	x	x	-5	10	5	-20	-30	x	x	-40	5	-50	-100	-100
Plaice	***	x	x	-20	-20	-15	x	x	x	x	-80	-80	-80	x	x
Sole	**	x	x	-20	-10	-10	-25	-30	x	x	-40	-30	-30	-40	-50
Hake	** *** (AS)	x	x	-20	-30	-30	0	25	x	x	-50	10	-40	20	100
Haddock	**	x	x	-15	-20	-20	x	x	x	x	-30	-30	-30	x	x
Anchovy (SS-DBEM)	**	x	x	-20	-20	5	-20	-20	x	x	-70	-50	-40	-80	-50
Anchovy (0d-DEB-IBM)		x	x	x	x	0	x	x	x	x	x	x	100	x	x
Sardinella	**	x	x	x	x	x	50	x	x	x	x	x	x	50	x
Dolphinfish	****	x	x	x	x	x	100	50	x	x	x	x	x	100	100
Bluefin tuna	**	x	x	x	10	0	0	0	x	x	x	40	10	10	10
Red Mullet	***	x	x	-20	-20	-20	-20	-20	x	x	-40	-40	-40	-40	-40
